# Supplementary material for: Beta-Cyclodextrin-Decorated Magnetic Activated Carbon as a Sorbent for Extraction and Enrichment of Steroid Hormones (Estrone, β-Estradiol, Hydrocortisone and Progesterone) for Liquid Chromatographic Analysis
Source: Molecules. 2021 Dec 31;27(1):248. doi: 10.3390/molecules27010248 (PMC8747044; doi:10.3390/molecules27010248)
Supplement: Supplementary file 1 [file molecules-27-00248-s001.zip]

Archive with 1 entries (1 files):
- molecules-1501981-supplementary.pdf
